# Supplementary material for: Empirical analysis of AS-level cooperation on the internet considering geopolitical characteristics
Source: PLoS One. 2026 Apr 20;21(4):e0347291. doi: 10.1371/journal.pone.0347291 (PMC13094963; doi:10.1371/journal.pone.0347291)
Supplement: S1 File — (ZIP) [file pone.0347291.s001.zip]

Archive with 4 entries (4 files):
- Supporting Information.pdf
- __MACOSX/._Supporting Information.pdf
- Supporting Information.tex
- __MACOSX/._Supporting Information.tex
