# Supplementary material for: Empirical analysis of AS-level cooperation on the internet considering geopolitical characteristics
Source: PLoS One. 2026 Apr 20;21(4):e0347291. doi: 10.1371/journal.pone.0347291 (PMC13094963; doi:10.1371/journal.pone.0347291)
Supplement: S1 File — (ZIP) [file pone.0347291.s001.zip › Supporting Information.tex]

%%
%% This is file `sample-sigconf-biblatex.tex',
%% generated with the docstrip utility.
%%
%% The original source files were:
%%
%% samples.dtx  (with options: `sigconf-biblatex')
%% 
%% IMPORTANT NOTICE:
%% 
%% For the copyright see the source file.
%% 
%% Any modified versions of this file must be renamed
%% with new filenames distinct from sample-sigconf-biblatex.tex.
%% 
%% For distribution of the original source see the terms
%% for copying and modification in the file samples.dtx.
%% 
%% This generated file may be distributed as long as the
%% original source files, as listed above, are part of the
%% same distribution. (The sources need not necessarily be
%% in the same archive or directory.)
%%
%%
%% Commands for TeXCount
%TC:macro \cite [option:text,text]
%TC:macro \citep [option:text,text]
%TC:macro \citet [option:text,text]
%TC:envir table 0 1
%TC:envir table* 0 1
%TC:envir tabular [ignore] word
%TC:envir displaymath 0 word
%TC:envir math 0 word
%TC:envir comment 0 0
%%
%%
%% The first command in your LaTeX source must be the \documentclass command.

%\documentclass[sigconf,nonacm,natbib=false]{acmart}
\documentclass[sigconf, anonymous, review]{acmart}
%%
%% \BibTeX command to typeset BibTeX logo in the docs
\AtBeginDocument{%
  \providecommand\BibTeX{{%
    Bib\TeX}}}

%% Rights management information.  This information is sent to you
%% when you complete the rights form.  These commands have SAMPLE
%% values in them; it is your responsibility as an author to replace
%% the commands and values with those provided to you when you
%% complete the rights form.

%%
%% Submission ID.
%% Use this when submitting an article to a sponsored event. You'll
%% receive a unique submission ID from the organizers
%% of the event, and this ID should be used as the parameter to this command.
%%\acmSubmissionID{123-A56-BU3}

%%
%% For managing citations, it is recommended to use bibliography
%% files in BibTeX format.
%%
%% You can then either use BibTeX with the ACM-Reference-Format style,
%% or BibLaTeX with the acmnumeric or acmauthoryear sytles, that include
%% support for advanced citation of software artefact from the
%% biblatex-software package, also separately available on CTAN.
%%
%% Look at the sample-*-biblatex.tex files for templates showcasing
%% the biblatex styles.
%%


%%
%% The majority of ACM publications use numbered citations and
%% references, obtained by selecting the acmnumeric BibLaTeX style.
%% The acmauthoryear BibLaTeX style switches to the "author year" style.
%%
%% If you are preparing content for an event
%% sponsored by ACM SIGGRAPH, you must use the acmauthoryear style of
%% citations and references.
%%
%% Bibliography style
\RequirePackage[
  datamodel=acmdatamodel,
  style=acmnumeric,
  ]{biblatex}
\usepackage{threeparttable}
\usepackage{algorithmic}
\usepackage{algorithm}
\usepackage{CJKutf8}
\usepackage{amsmath}
\usepackage{makecell}
%\usepackage{zh_CN-Adobefonts_external} % Simplified Chinese Support using external fonts (./fonts/zh_CN-Adobe/)
%% Declare bibliography sources (one \addbibresource command per source)
\addbibresource{software.bib}
\addbibresource{sample-base.bib}


%%
%% end of the preamble, start of the body of the document source.
\begin{document}


{\bf Assortativity Coefficient}
The assortativity coefficient \( r \) is given by

\begin{equation}
r = \frac{\sum_{kk'} kk'(e_{kk'} - q_k q_k')}{\sigma_q^2}
\end{equation}
where \( e_{kk'} \) is the fraction of edges connecting nodes of degree \( k \) and \( k' \), \( q_k \) is the distribution of the remaining degree of a node reached by following a randomly chosen edge, and \( \sigma_q^2 \) is the variance of the distribution \( q \). 

{\bf Nestedness Metric}
The Overlap and Decreasing Fill ($NODF$) was first defined on bipartite networks. Consider an incidence matrix with $N$ rows and $M$ columns. The row-$NODF$ \( \mathcal{N}^R \) is defined as

\begin{equation}
\mathcal{N}^R = \sum_{(i, j)} \frac{O_{ij}}{k_j} \Theta(k_i - k_j)
\end{equation}
 where \( (i, j) \) is a pair of row nodes, \( O_{ij} \) is the number of common neighbors between nodes \( i \) and \( j \), \( k_i \) and \( k_j \) represent their respective degrees, and \( \Theta \) denotes the Heaviside function: \( \Theta(x) = 1 \) if \( x > 0 \), \( \Theta(x) = 0 \) if \( x \leq 0 \).

Similarly, the column-$NODF$ \( \mathcal{N}^C \) is defined as

\begin{equation}
\mathcal{N}^C = \sum_{(\alpha, \beta)} \frac{O_{\alpha\beta}}{k_\beta} \Theta(k_\alpha - k_\beta)
\end{equation}

Finally, the total $NODF$ \( \eta \) is given by

\begin{equation}
\eta = \frac{\mathcal{N}^R + \mathcal{N}^C}{\frac{N(N-1)}{2} + \frac{M(M-1)}{2}}
\end{equation}
 
In the case of unipartite graphs, where the adjacency matrix is square (\( N = M \)), the row-$NODF$ and column-$NODF$ are equivalent (\( \mathcal{N}^R = \mathcal{N}^C \)). 

{\bf Modularity}
The modularity \( Q \) is given by
\begin{equation}
Q = \frac{1}{2 |E|} \sum_{ij} \left( A_{ij} - \frac{k_i k_j}{2 |E|} \right) \delta(c_i, c_j)
\end{equation}
where \( A_{ij} \) is the element of the adjacency matrix, \( k_i \) and \( k_j \) are the degrees of nodes \( i \) and \( j \), \( |E| \) is the total number of edges in the network, and \( \delta(c_i, c_j) \) is an indicator function that is 1 if nodes \( i \) and \( j \) belong to the same community and 0 otherwise.

{\bf Countries/Regions List}
The countries/regions involved in Figs. 4-5 include: the United States of America (US), 
Brazil (BR), 
Germany (DE), 
the United Kingdom of Great Britain and Northern Ireland (GB), 
Italy (IT), 
the Kingdom of the Netherlands (NL),
Switzerland (CH), 
France (FR), 
Australia (AU), 
South Africa (ZA), 
Singapore (SG), 
the Russian Federation (RU), 
Austria (AT), 
Indonesia (ID), 
Bulgaria (BG), 
Hong Kong (HK), 
Sweden (SE), 
the Philippines (PH), 
Luxembourg (LU), 
Ukraine (UA), 
China (CN), 
India (IN), 
Islamic Republic of Iran (IR), 
the Bahamas (BS), 
the Faroe Islands (FO), 
Turkmenistan (TM), 
Lebanon (LB), 
the Republic of Korea (KR), 
Japan (JP), 
Liechtenstein (LI), 
the Holy See (VA), 
Canada (CA), 
Poland (PL), 
Portugal (PT), 
Ireland (IE), 
the British Virgin Islands (VG),
Taiwan (Province of China) (TW), 
Finland (FI),
and European Union (EU). It should be clarified that the label “EU” does not represent all EU countries. EU-labeled ASes often belong to organizations registered in Europe without specifying a particular country.

\end{document}
\endinput
%%
%% End of file `sample-sigconf-biblatex.tex'.
